# Supplementary material for: Educational Gradients in Drinking Amount and Heavy Episodic Drinking among Working-Age Men and Women in Spain
Source: Int J Environ Res Public Health. 2022 Apr 5;19(7):4371. doi: 10.3390/ijerph19074371 (PMC8998990; doi:10.3390/ijerph19074371)
Supplement: Supplementary file 1 [file ijerph-19-04371-s001.zip]

Archive with 1 entries (1 files):
- ijerph-1641161-supplementary.pdf
